# Supplementary material for: Varietal Effect on Composition and Digestibility of Seedless Table Grapes (Vitis vinifera L.) under In Vitro Conditions
Source: Foods. 2022 Dec 9;11(24):3984. doi: 10.3390/foods11243984 (PMC9777568; doi:10.3390/foods11243984)
Supplement: Supplementary file 1 [file foods-11-03984-s001.zip]

Archive with 1 entries (1 files):
- foods-2000075-supplementary.pdf
